# Supplementary material for: Nuclear Receptor FTZ-F1 Controls Locust Molt by Regulating the Molting Process of Locusta migratoria
Source: Insects. 2024 Mar 29;15(4):237. doi: 10.3390/insects15040237 (PMC11050008; doi:10.3390/insects15040237)
Supplement: Supplementary file 1 [file insects-15-00237-s001.zip]

Archive with 1 entries (1 files):
- insects-2913605-supplementary.pdf
